# Supplementary material for: Alteration of Prognostic Factors for Patients with Brain Metastases from Lung Cancer Before and After the Introduction of Immune Checkpoint Inhibitors: A Retrospective Single-Institution Study
Source: Cancers (Basel). 2025 Sep 19;17(18):3067. doi: 10.3390/cancers17183067 (PMC12468549; doi:10.3390/cancers17183067)
Supplement: Supplementary file 1 [file cancers-17-03067-s001.zip]

Archive with 1 entries (1 files):
- cancers-3802443-supplementary.pdf
